# Supplementary material for: High-coverage, long-read sequencing of Han Chinese trio reference samples
Source: Sci Data. 2019 Jun 14;6:91. doi: 10.1038/s41597-019-0098-2 (PMC6572837; doi:10.1038/s41597-019-0098-2)
Supplement: Supplementary file 1 — Download metadata file [file 41597_2019_98_MOESM1_ESM.zip]

Archive with 3 entries (3 files):
- a_Olson192A_assay.txt
- s_Olson192A_study.txt
- i_Investigation.txt
