# Supplementary material for: High-coverage, long-read sequencing of Han Chinese trio reference samples
Source: Sci Data. 2019 Jun 14;6:91. doi: 10.1038/s41597-019-0098-2 (PMC6572837; doi:10.1038/s41597-019-0098-2)
Supplement: Supplementary file 1 — Download metadata file [file 41597_2019_98_MOESM1_ESM.zip › a_Olson192A_assay.txt]

Sample Name	Protocol REF	Parameter Value[instrument]	Parameter Value[manufacturer]	Assay Name	Raw Data File	Comment[Data Repository]	Comment[Data Record Accession]	Comment[Data Record URI]	Comment[Biosample Accn]
HG005	sequencing	Sequel	Pacific Biosciences	whole genome sequencing of HG005	SRR8955269	NCBI Sequence Read Archive	SRX4739017	https://identifiers.org/ncbi/insdc.sra:SRX4739017	SAMN03283350
HG006	sequencing	Sequel	Pacific Biosciences	whole genome sequencing of HG006	SRR8955270	NCBI Sequence Read Archive	SRX4739121	https://identifiers.org/ncbi/insdc.sra:SRX4739121	SAMN03283348
HG007	sequencing	Sequel	Pacific Biosciences	whole genome sequencing of HG007	SRR8955271	NCBI Sequence Read Archive	SRX4739122	https://identifiers.org/ncbi/insdc.sra:SRX4739122	SAMN03283349
