# Supplementary material for: High-coverage, long-read sequencing of Han Chinese trio reference samples
Source: Sci Data. 2019 Jun 14;6:91. doi: 10.1038/s41597-019-0098-2 (PMC6572837; doi:10.1038/s41597-019-0098-2)
Supplement: Supplementary file 1 — Download metadata file [file 41597_2019_98_MOESM1_ESM.zip › s_Olson192A_study.txt]

Source Name	Characteristics[organism]	Term Source REF	Term Accession Number	Protocol REF	Sample Name	Factor Value[relationship]	Factor Value[sex]
National Institute of Standards and Technology	Homo sapiens	NCBITaxon	NCBITaxon:9607	Sample Preparation	HG005	Son	Male
National Institute of Standards and Technology	Homo sapiens	NCBITaxon	NCBITaxon:9607	Sample Preparation	HG006	Father	Male
National Institute of Standards and Technology	Homo sapiens	NCBITaxon	NCBITaxon:9607	Sample Preparation	HG007	Mother	Female
