# Supplementary material for: High-coverage, long-read sequencing of Han Chinese trio reference samples
Source: Sci Data. 2019 Jun 14;6:91. doi: 10.1038/s41597-019-0098-2 (PMC6572837; doi:10.1038/s41597-019-0098-2)
Supplement: Supplementary file 1 — Download metadata file [file 41597_2019_98_MOESM1_ESM.zip › i_Investigation.txt]

# Investigation File generated for Scientific Data with Investigation File Authoring Tool version 0.1.0 on 24/05/2019 - This metadata file is CC0
ONTOLOGY SOURCE REFERENCE
Term Source Name	NCBITaxon	OBI	EFO	SBO	CLO	ERO	FBbi
Term Source File	http://data.bioontology.org/ontologies/NCBITAXON	http://data.bioontology.org/ontologies/OBI	http://data.bioontology.org/ontologies/EFO	http://data.bioontology.org/ontologies/SBO	http://data.bioontology.org/ontologies/CLO	http://data.bioontology.org/ontologies/ERO	http://data.bioontology.org/ontologies/FBbi
Term Source Version	2016AB	2014-08-18	3.5.1	09:09:2016	2.1.106	2013-08-02	
Term Source Description	National Center for Biotechnology Information (NCBI) Organismal Classification	Ontology for Biomedical Investigations	Experimental Factor Ontology	Systems Biology Ontology	Cell Line Ontology	Eagle-I Research Resource Ontology	Biological Imaging Methods Ontology
INVESTIGATION
Investigation Identifier
Investigation Title
Investigation Description
Investigation Submission Date
Investigation Public Release Date
INVESTIGATION PUBLICATIONS
Investigation PubMed ID
Investigation Publication DOI
Investigation Publication Author List
Investigation Publication Title
Investigation Publication Status
Investigation Publication Status Term Accession Number
Investigation Publication Status Term Source REF
INVESTIGATION CONTACTS
Investigation Person Last Name
Investigation Person Mid Initials
Investigation Person First Name
Investigation Person Address
Investigation Person Phone
Investigation Person Fax
Investigation Person Email
Investigation Person Affiliation
Investigation Person Roles
Investigation Person Roles Term Accession Number
Investigation Person Roles Term Source REF
STUDY
Study Identifier	10.1038/s41597-019-0098-2
Study Title	High-coverage, long-read sequencing of Han Chinese trio reference samples
Study Submission Date	14/03/2019
Study Public Release Date	14/06/2019
Study Description	https://www.nature.com/articles/s41597-019-0098-2
Study File Name	s_Olson192A_study.txt
Comment[Subject Keywords]	""
Comment[Manuscript Licence]	CC BY-4.0
Comment[Experimental Metadata Licence]	CC0
Comment[Supplementary Information File Name]
Comment[Supplementary Information File Type]
Comment[Supplementary Information File URL]
Comment[Data Repository]	NCBI Sequence Read Archive;NCBI Sequence Read Archive;NCBI Sequence Read Archive
Comment[Data Record Accession]	SRX4739017;SRX4739121;SRX4739122
Comment[Data Record URI]	https://identifiers.org/ncbi/insdc.sra:SRX4739017;https://identifiers.org/ncbi/insdc.sra:SRX4739121;https://identifiers.org/ncbi/insdc.sra:SRX4739122
STUDY DESIGN DESCRIPTORS
Study Design Type	individual genetic characteristics comparison design	genotype design
Study Design Type Term Accession Number	OBI:0001448	http://www.ebi.ac.uk/efo/EFO_0001748
Study Design Type Term Source REF	OBI	EFO
STUDY PUBLICATIONS
Study PubMed ID
Study Publication DOI
Study Publication Author List
Study Publication Title
Study Publication Status
Study Publication Status Term Accession Number
Study Publication Status Term Source REF
STUDY FACTORS
Study Factor Name	relationship	sex
Study Factor Type	relationship	sex
Study Factor Type Term Accession Number	SBO:0000374	PATO:0000047
Study Factor Type Term Source REF	SBO	CLO
STUDY ASSAYS
Study Assay Measurement Type	whole genome sequencing assay
Study Assay Measurement Type Term Accession Number	OBI:0002117
Study Assay Measurement Type Term Source REF	OBI
Study Assay Technology Type	DNA sequencing
Study Assay Technology Type Term Accession Number	OBI:0000626
Study Assay Technology Type Term Source REF	ERO
Study Assay Technology Platform	instrument;manufacturer
Study Assay File Name	a_Olson192A_assay.txt
STUDY PROTOCOLS
Study Protocol Name	Sample Preparation	sequencing
Study Protocol Type	sample preparation method	DNA sequencing
Study Protocol Type Term Accession Number	FBbi:00000001	OBI:0000626
Study Protocol Type Term Source REF	FBbi	ERO
Study Protocol Description		
Study Protocol URI	""	""
Study Protocol Version		
Study Protocol Parameters Name	""	instrument;manufacturer
Study Protocol Parameters Name Term Accession Number	""	""
Study Protocol Parameters Name Term Source REF	""	""
Study Protocol Components Name	""	""
Study Protocol Components Type	""	""
Study Protocol Components Type Term Accession Number	""	""
Study Protocol Components Type Term Source REF	""	""
STUDY CONTACTS
Study Person Last Name	Wang	Olson	Deikus	Shah	Wenger	Trow	Xiao	Sherry	Salit	Zook	Smith	Sebra
Study Person First Name	Ying-Chih	Nathan D.	Gintaras	Hardik	Aaron M.	Jonathan	Chunlin	Stephen	Marc L.	Justin M.	Melissa	Robert
Study Person Mid Initials
Study Person Email	""	nolson@nist.gov	""	""	""	""	""	""	""	justin.zook@nist.gov	""	""
Study Person Phone
Study Person Fax
Study Person Address
Study Person Affiliation	Department of Genetics and Genomic Sciences, Icahn School of Medicine at Mount Sinai, 1 Gustave L Levy Pl, New York, NY, 10029, USA	Material Measurement Laboratory, National Institute of Standards and Technology, 100 Bureau Dr, MS8312, Gaithersburg, MD, 20899, USA	Department of Genetics and Genomic Sciences, Icahn School of Medicine at Mount Sinai, 1 Gustave L Levy Pl, New York, NY, 10029, USA	Department of Genetics and Genomic Sciences, Icahn School of Medicine at Mount Sinai, 1 Gustave L Levy Pl, New York, NY, 10029, USA	Pacific Biosciences, 1305 O’Brien Drive, Menlo Park, CA, 94025, USA	National Center for Biotechnology Information, National Library of Medicine, National Institutes of Health, 45 Center Drive, Bethesda, MD, 20894, USA	National Center for Biotechnology Information, National Library of Medicine, National Institutes of Health, 45 Center Drive, Bethesda, MD, 20894, USA	National Center for Biotechnology Information, National Library of Medicine, National Institutes of Health, 45 Center Drive, Bethesda, MD, 20894, USA	Joint Initiative for Metrology in Biology, Stanford, CA, 94305, USA	Material Measurement Laboratory, National Institute of Standards and Technology, 100 Bureau Dr, MS8312, Gaithersburg, MD, 20899, USA	Department of Genetics and Genomic Sciences, Icahn School of Medicine at Mount Sinai, 1 Gustave L Levy Pl, New York, NY, 10029, USA	Department of Genetics and Genomic Sciences, Icahn School of Medicine at Mount Sinai, 1 Gustave L Levy Pl, New York, NY, 10029, USA
Study Person Roles
Study Person Roles Term Accession Number
Study Person Roles Term Source REF
Comment[Study Person ORCID]	""	0000-0003-2585-3037	""	""	0000-0003-1183-0432	""	""	""	""	""	""	""
Comment[Funder]
Comment[FundRef ID]
Comment[Funder Term Source REF]
Comment[Grant Identifier]
